# Supplementary material for: Comparative Genomics of Aeromonas hydrophila Secretion Systems and Mutational Analysis of hcp1 and vgrG1 Genes From T6SS
Source: Front Microbiol. 2019 Jan 9;9:3216. doi: 10.3389/fmicb.2018.03216 (PMC6333679; doi:10.3389/fmicb.2018.03216)
Supplement: Supplementary File 1 — AAI distances. [file Table_1.XLSX]

## Sheet: Final
		Arkansas_2010	ML09_119	ML09_122	ML09_121	AL10_121	AL09_71	pc104A	S14_296	S14_606	S13_612	S13_700	Idx7_1	ALG15_098	IPRS_15_28	ML10_51K	S14_458	S15_130	S15_400	ZC1	AL09_79	2JBN101	D4	JBN2301	S15_591	J_1	NJ_35	GYK1	SNUFPC_A8	NF1	Ae34	M052	M053	M062	AHNIH1	AL06_06	ATCC_7966	AL97_91	MN98_04	AH_1	RB_AH	NF2	S14_230	48_AHYD	53_AHYD	56_AHYD	52_AHYD	50_AHYD	AH10
1	Arkansas_2010	100	100	100	100	100	100	100	99.93	99.91	99.93	99.93	99.93	99.92	99.9	99.93	99.92	99.92	99.92	99.92	100	100	99.97	100	99.95	99.9	99.91	99.91	98.88	98.82	98.8	98.84	98.84	98.84	98.8	98.83	98.87	98.82	98.82	98.82	98.82	98.84	98.75	98.78	98.78	98.78	98.79	98.78	98.83
2	ML09_119	100	100	100	100	100	100	100	99.93	99.91	99.93	99.93	99.93	99.92	99.9	99.93	99.93	99.93	99.93	99.93	100	100	99.98	100	99.95	99.9	99.91	99.91	98.88	98.83	98.8	98.84	98.84	98.84	98.8	98.83	98.87	98.82	98.82	98.83	98.82	98.85	98.75	98.79	98.79	98.79	98.79	98.79	98.84
3	ML09_122	100	100	100	100	100	100	100	99.93	99.91	99.93	99.93	99.93	99.92	99.9	99.93	99.93	99.93	99.93	99.93	100	100	99.98	100	99.95	99.9	99.91	99.91	98.88	98.83	98.8	98.84	98.84	98.84	98.8	98.83	98.87	98.82	98.82	98.83	98.82	98.85	98.75	98.79	98.79	98.79	98.79	98.79	98.84
4	ML09_121	100	100	100	100	100	100	100	99.93	99.91	99.93	99.93	99.93	99.92	99.9	99.93	99.93	99.93	99.93	99.93	100	100	99.98	100	99.95	99.9	99.91	99.91	98.88	98.83	98.8	98.84	98.84	98.84	98.8	98.83	98.87	98.82	98.82	98.83	98.82	98.85	98.75	98.79	98.79	98.79	98.79	98.79	98.84
5	AL10_121	100	100	100	100	100	100	100	99.93	99.91	99.93	99.93	99.93	99.92	99.9	99.93	99.93	99.93	99.93	99.93	100	100	99.98	100	99.95	99.9	99.91	99.91	98.88	98.83	98.8	98.84	98.84	98.84	98.8	98.83	98.87	98.82	98.82	98.83	98.82	98.85	98.75	98.79	98.79	98.79	98.79	98.79	98.84
6	AL09_71	100	100	100	100	100	100	100	99.93	99.91	99.93	99.93	99.93	99.92	99.9	99.93	99.93	99.93	99.93	99.93	100	100	99.98	100	99.95	99.9	99.91	99.91	98.88	98.83	98.8	98.84	98.84	98.84	98.8	98.83	98.87	98.82	98.82	98.83	98.82	98.85	98.75	98.79	98.79	98.79	98.79	98.79	98.84
7	pc104A	100	100	100	100	100	100	100	99.93	99.91	99.93	99.93	99.93	99.92	99.9	99.93	99.93	99.93	99.93	99.93	100	100	99.98	100	99.95	99.9	99.91	99.91	98.88	98.83	98.8	98.84	98.84	98.84	98.8	98.83	98.87	98.82	98.82	98.83	98.82	98.85	98.75	98.79	98.79	98.79	98.79	98.79	98.84
8	S14_296	99.93	99.93	99.93	99.93	99.93	99.93	99.93	100	99.98	100	100	100	99.99	99.97	100	100	100	100	100	99.93	99.93	99.95	99.93	99.97	99.94	99.95	99.95	98.92	98.87	98.85	98.9	98.9	98.9	98.85	98.87	98.89	98.87	98.87	98.87	98.87	98.88	98.78	98.83	98.83	98.83	98.83	98.83	98.87
9	S14_606	99.91	99.91	99.91	99.91	99.91	99.91	99.91	99.98	100	99.97	99.97	99.97	99.97	99.95	99.97	99.97	99.97	99.97	99.97	99.91	99.91	99.93	99.91	99.96	99.92	99.93	99.93	98.91	98.85	98.83	98.88	98.88	98.88	98.83	98.86	98.88	98.85	98.85	98.86	98.85	98.87	98.76	98.81	98.81	98.81	98.81	98.81	98.85
10	S13_612	99.93	99.93	99.93	99.93	99.93	99.93	99.93	100	99.98	100	100	100	99.99	99.97	100	100	100	100	100	99.93	99.93	99.95	99.93	99.97	99.94	99.95	99.95	98.92	98.87	98.85	98.89	98.89	98.89	98.84	98.87	98.89	98.87	98.87	98.87	98.87	98.88	98.78	98.82	98.82	98.82	98.82	98.82	98.87
11	S13_700	99.93	99.93	99.93	99.93	99.93	99.93	99.93	100	99.98	100	100	100	100	99.97	100	100	100	100	100	99.93	99.93	99.95	99.93	99.97	99.94	99.95	99.95	98.92	98.87	98.85	98.9	98.9	98.9	98.84	98.87	98.89	98.87	98.87	98.87	98.87	98.88	98.78	98.82	98.82	98.82	98.82	98.82	98.87
12	Idx7_1	99.93	99.93	99.93	99.93	99.93	99.93	99.93	100	99.98	100	100	100	100	99.97	100	100	100	100	100	99.93	99.93	99.95	99.93	99.97	99.94	99.95	99.95	98.93	98.87	98.85	98.9	98.9	98.9	98.85	98.88	98.89	98.87	98.87	98.87	98.87	98.88	98.78	98.83	98.83	98.83	98.83	98.83	98.88
13	ALG15_098	99.92	99.92	99.92	99.92	99.92	99.92	99.92	100	99.97	99.99	100	100	100	99.97	100	99.99	99.99	99.99	99.99	99.92	99.92	99.94	99.92	99.97	99.94	99.94	99.94	98.92	98.87	98.85	98.89	98.89	98.89	98.85	98.87	98.89	98.87	98.87	98.87	98.87	98.88	98.78	98.82	98.82	98.82	98.82	98.82	98.87
14	IPRS_15_28	99.9	99.9	99.9	99.9	99.9	99.9	99.9	99.97	99.95	99.97	99.97	99.97	99.97	100	99.97	99.97	99.97	99.97	99.97	99.9	99.9	99.92	99.9	99.95	99.91	99.92	99.92	98.9	98.85	98.83	98.87	98.87	98.87	98.82	98.85	98.87	98.84	98.84	98.84	98.84	98.86	98.76	98.8	98.8	98.8	98.8	98.8	98.85
15	ML10_51K	99.93	99.93	99.93	99.93	99.93	99.93	99.93	100	99.98	100	100	100	100	99.97	100	100	100	100	100	99.93	99.93	99.95	99.93	99.97	99.94	99.95	99.95	98.93	98.87	98.85	98.9	98.9	98.9	98.85	98.87	98.89	98.87	98.87	98.87	98.87	98.88	98.78	98.83	98.83	98.83	98.83	98.83	98.88
16	S14_458	99.92	99.93	99.93	99.93	99.93	99.93	99.93	100	99.97	100	100	100	99.99	99.97	100	100	100	100	100	99.93	99.93	99.95	99.93	99.97	99.94	99.95	99.95	98.93	98.87	98.85	98.9	98.9	98.89	98.84	98.87	98.89	98.87	98.87	98.87	98.87	98.88	98.78	98.82	98.82	98.83	98.83	98.83	98.87
17	S15_130	99.92	99.93	99.93	99.93	99.93	99.93	99.93	100	99.97	100	100	100	99.99	99.97	100	100	100	100	100	99.93	99.93	99.95	99.92	99.97	99.94	99.95	99.95	98.93	98.87	98.85	98.9	98.9	98.9	98.85	98.87	98.89	98.87	98.87	98.87	98.87	98.88	98.78	98.83	98.83	98.83	98.83	98.83	98.87
18	S15_400	99.92	99.93	99.93	99.93	99.93	99.93	99.93	100	99.97	100	100	100	99.99	99.97	100	100	100	100	100	99.93	99.93	99.95	99.93	99.97	99.94	99.95	99.95	98.93	98.87	98.85	98.9	98.9	98.9	98.85	98.87	98.89	98.87	98.87	98.87	98.87	98.88	98.78	98.83	98.83	98.83	98.83	98.83	98.88
19	ZC1	99.92	99.93	99.93	99.93	99.93	99.93	99.93	100	99.97	100	100	100	99.99	99.97	100	100	100	100	100	99.93	99.92	99.95	99.92	99.97	99.94	99.95	99.95	98.92	98.87	98.85	98.89	98.89	98.89	98.85	98.87	98.89	98.87	98.86	98.87	98.87	98.88	98.78	98.82	98.82	98.82	98.82	98.82	98.87
20	AL09_79	100	100	100	100	100	100	100	99.93	99.91	99.93	99.93	99.93	99.92	99.9	99.93	99.93	99.93	99.93	99.93	100	100	99.98	100	99.95	99.9	99.91	99.91	98.88	98.83	98.8	98.84	98.84	98.84	98.8	98.83	98.87	98.82	98.82	98.83	98.82	98.85	98.75	98.79	98.79	98.79	98.79	98.79	98.84
21	2JBN101	100	100	100	100	100	100	100	99.93	99.91	99.93	99.93	99.93	99.92	99.9	99.93	99.93	99.93	99.93	99.92	100	100	99.98	100	99.95	99.9	99.91	99.91	98.88	98.83	98.8	98.85	98.85	98.84	98.8	98.83	98.87	98.82	98.82	98.83	98.82	98.84	98.75	98.79	98.79	98.79	98.79	98.79	98.84
22	D4	99.97	99.98	99.98	99.98	99.98	99.98	99.98	99.95	99.93	99.95	99.95	99.95	99.94	99.92	99.95	99.95	99.95	99.95	99.95	99.98	99.98	100	99.98	99.92	99.91	99.91	99.92	98.89	98.83	98.81	98.86	98.86	98.86	98.81	98.83	98.87	98.83	98.83	98.83	98.83	98.85	98.76	98.79	98.79	98.79	98.79	98.79	98.84
23	JBN2301	100	100	100	100	100	100	100	99.93	99.91	99.93	99.93	99.93	99.92	99.9	99.93	99.93	99.92	99.93	99.92	100	100	99.98	100	99.95	99.9	99.91	99.91	98.88	98.83	98.8	98.84	98.84	98.84	98.8	98.83	98.87	98.82	98.82	98.82	98.82	98.84	98.75	98.79	98.79	98.79	98.79	98.79	98.84
24	S15_591	99.95	99.95	99.95	99.95	99.95	99.95	99.95	99.97	99.96	99.97	99.97	99.97	99.97	99.95	99.97	99.97	99.97	99.97	99.97	99.95	99.95	99.92	99.95	100	99.93	99.94	99.94	98.91	98.86	98.84	98.88	98.88	98.88	98.84	98.86	98.89	98.86	98.86	98.86	98.86	98.88	98.77	98.82	98.82	98.82	98.82	98.82	98.87
25	J_1	99.9	99.9	99.9	99.9	99.9	99.9	99.9	99.94	99.92	99.94	99.94	99.94	99.94	99.91	99.94	99.94	99.94	99.94	99.94	99.9	99.9	99.91	99.9	99.93	100	99.99	99.99	98.91	98.87	98.84	98.88	98.88	98.88	98.85	98.88	98.91	98.87	98.87	98.87	98.87	98.89	98.79	98.85	98.85	98.85	98.85	98.85	98.88
26	NJ_35	99.91	99.91	99.91	99.91	99.91	99.91	99.91	99.95	99.93	99.95	99.95	99.95	99.94	99.92	99.95	99.95	99.95	99.95	99.95	99.91	99.91	99.91	99.91	99.94	99.99	100	100	98.92	98.88	98.85	98.89	98.89	98.89	98.86	98.88	98.92	98.88	98.88	98.88	98.88	98.9	98.79	98.84	98.84	98.84	98.84	98.84	98.89
27	GYK1	99.91	99.91	99.91	99.91	99.91	99.91	99.91	99.95	99.93	99.95	99.95	99.95	99.94	99.92	99.95	99.95	99.95	99.95	99.95	99.91	99.91	99.91	99.91	99.94	99.99	100	100	98.92	98.88	98.85	98.89	98.89	98.89	98.86	98.88	98.92	98.88	98.88	98.88	98.88	98.9	98.79	98.84	98.84	98.84	98.84	98.84	98.89
28	SNUFPC_A8	98.88	98.88	98.88	98.88	98.88	98.88	98.88	98.92	98.91	98.92	98.92	98.93	98.92	98.9	98.93	98.93	98.93	98.93	98.92	98.88	98.88	98.89	98.88	98.91	98.91	98.92	98.92	100	98.88	98.92	98.89	98.89	98.89	98.86	98.88	98.93	98.86	98.86	98.87	98.87	98.9	98.84	98.88	98.88	98.88	98.88	98.88	98.9
29	NF1	98.82	98.83	98.83	98.83	98.83	98.83	98.83	98.87	98.85	98.87	98.87	98.87	98.87	98.85	98.87	98.87	98.87	98.87	98.87	98.83	98.83	98.83	98.83	98.86	98.87	98.88	98.88	98.88	100	98.82	98.84	98.84	98.84	98.84	98.87	98.89	98.94	98.94	98.94	98.94	98.91	98.75	98.83	98.83	98.83	98.83	98.83	98.87
30	Ae34	98.8	98.8	98.8	98.8	98.8	98.8	98.8	98.85	98.83	98.85	98.85	98.85	98.85	98.83	98.85	98.85	98.85	98.85	98.85	98.8	98.8	98.81	98.8	98.84	98.84	98.85	98.85	98.92	98.82	100	98.98	98.98	98.98	98.9	98.89	98.89	98.86	98.85	98.86	98.86	98.87	98.85	98.81	98.81	98.81	98.81	98.81	98.85
31	M052	98.84	98.84	98.84	98.84	98.84	98.84	98.84	98.9	98.88	98.89	98.9	98.9	98.89	98.87	98.9	98.9	98.9	98.9	98.89	98.84	98.85	98.86	98.84	98.88	98.88	98.89	98.89	98.89	98.84	98.98	100	100	100	98.88	98.87	98.87	98.83	98.82	98.83	98.83	98.86	98.83	98.81	98.81	98.81	98.81	98.81	98.83
32	M053	98.84	98.84	98.84	98.84	98.84	98.84	98.84	98.9	98.88	98.89	98.9	98.9	98.89	98.87	98.9	98.9	98.9	98.9	98.89	98.84	98.85	98.86	98.84	98.88	98.88	98.89	98.89	98.89	98.84	98.98	100	100	100	98.88	98.87	98.87	98.83	98.82	98.83	98.83	98.86	98.83	98.81	98.81	98.81	98.81	98.81	98.83
33	M062	98.84	98.84	98.84	98.84	98.84	98.84	98.84	98.9	98.88	98.89	98.9	98.9	98.89	98.87	98.9	98.89	98.9	98.9	98.89	98.84	98.84	98.86	98.84	98.88	98.88	98.89	98.89	98.89	98.84	98.98	100	100	100	98.88	98.87	98.87	98.83	98.82	98.83	98.83	98.86	98.83	98.81	98.81	98.81	98.81	98.81	98.83
34	AHNIH1	98.8	98.8	98.8	98.8	98.8	98.8	98.8	98.85	98.83	98.84	98.84	98.85	98.85	98.82	98.85	98.84	98.85	98.85	98.85	98.8	98.8	98.81	98.8	98.84	98.85	98.85	98.86	98.86	98.84	98.9	98.88	98.88	98.88	100	98.98	98.95	98.93	98.92	98.93	98.93	98.95	98.83	98.88	98.88	98.88	98.89	98.88	98.93
35	AL06_06	98.83	98.83	98.83	98.83	98.83	98.83	98.83	98.87	98.86	98.87	98.87	98.88	98.87	98.85	98.87	98.87	98.87	98.87	98.87	98.83	98.83	98.83	98.83	98.86	98.88	98.88	98.88	98.88	98.87	98.89	98.87	98.87	98.87	98.98	100	99.01	98.94	98.94	98.94	98.94	98.98	98.85	98.93	98.92	98.92	98.93	98.93	98.94
36	ATCC_7966	98.87	98.87	98.87	98.87	98.87	98.87	98.87	98.89	98.88	98.89	98.89	98.89	98.89	98.87	98.89	98.89	98.89	98.89	98.89	98.87	98.87	98.87	98.87	98.89	98.91	98.92	98.92	98.92	98.89	98.89	98.87	98.87	98.87	98.95	99.01	100	99.01	99.01	99.01	99.01	99.01	98.88	98.97	98.97	98.97	98.97	98.97	99
37	AL97_91	98.82	98.82	98.82	98.82	98.82	98.82	98.82	98.87	98.85	98.87	98.87	98.87	98.87	98.84	98.87	98.87	98.87	98.87	98.87	98.82	98.82	98.83	98.82	98.86	98.87	98.88	98.88	98.86	98.94	98.86	98.83	98.83	98.83	98.93	98.94	99.01	100	99.99	99.99	99.99	98.99	98.87	98.94	98.94	98.94	98.94	98.94	98.97
38	MN98_04	98.82	98.82	98.82	98.82	98.82	98.82	98.82	98.87	98.85	98.87	98.87	98.87	98.87	98.84	98.87	98.87	98.87	98.87	98.86	98.82	98.82	98.83	98.82	98.86	98.87	98.88	98.88	98.86	98.94	98.85	98.82	98.82	98.82	98.92	98.94	99.01	99.99	100	99.98	99.98	98.98	98.86	98.94	98.94	98.94	98.94	98.94	98.97
39	AH_1	98.82	98.83	98.83	98.83	98.83	98.83	98.83	98.87	98.86	98.87	98.87	98.87	98.87	98.84	98.87	98.87	98.87	98.87	98.87	98.83	98.83	98.83	98.82	98.86	98.87	98.88	98.88	98.87	98.94	98.86	98.83	98.83	98.83	98.93	98.94	99.01	99.99	99.98	100	100	98.99	98.87	98.95	98.94	98.94	98.94	98.95	98.97
40	RB_AH	98.82	98.82	98.82	98.82	98.82	98.82	98.82	98.87	98.85	98.87	98.87	98.87	98.87	98.84	98.87	98.87	98.87	98.87	98.87	98.82	98.82	98.83	98.82	98.86	98.87	98.88	98.88	98.87	98.94	98.86	98.83	98.83	98.83	98.93	98.94	99.01	99.99	99.98	100	100	98.99	98.87	98.94	98.94	98.94	98.94	98.94	98.97
41	NF2	98.84	98.85	98.85	98.85	98.85	98.85	98.85	98.88	98.87	98.88	98.88	98.88	98.88	98.86	98.88	98.88	98.88	98.88	98.88	98.85	98.84	98.85	98.84	98.88	98.89	98.9	98.9	98.9	98.91	98.87	98.86	98.86	98.86	98.95	98.98	99.01	98.99	98.98	98.99	98.99	100	98.9	98.96	98.96	98.96	98.96	98.96	98.97
42	S14_230	98.75	98.75	98.75	98.75	98.75	98.75	98.75	98.78	98.77	98.78	98.78	98.78	98.78	98.75	98.78	98.78	98.78	98.78	98.78	98.75	98.75	98.76	98.75	98.77	98.79	98.79	98.79	98.84	98.75	98.85	98.83	98.83	98.83	98.83	98.85	98.88	98.87	98.86	98.87	98.87	98.9	100	98.96	98.96	98.96	98.96	98.96	98.95
43	48_AHYD	98.78	98.79	98.79	98.79	98.79	98.79	98.79	98.83	98.81	98.82	98.82	98.83	98.82	98.8	98.83	98.82	98.83	98.83	98.82	98.79	98.79	98.79	98.79	98.82	98.85	98.84	98.84	98.87	98.83	98.81	98.81	98.81	98.81	98.88	98.93	98.97	98.94	98.94	98.95	98.94	98.96	98.96	100	100	100	100	100	99.03
44	53_AHYD	98.78	98.79	98.79	98.79	98.79	98.79	98.79	98.83	98.81	98.82	98.82	98.83	98.82	98.8	98.83	98.82	98.83	98.83	98.82	98.79	98.79	98.79	98.79	98.82	98.85	98.84	98.84	98.87	98.83	98.81	98.81	98.81	98.81	98.88	98.92	98.97	98.94	98.94	98.94	98.94	98.96	98.96	100	100	100	100	100	99.03
45	56_AHYD	98.78	98.79	98.79	98.79	98.79	98.79	98.79	98.83	98.81	98.82	98.82	98.83	98.82	98.8	98.83	98.83	98.83	98.83	98.82	98.79	98.79	98.79	98.79	98.82	98.85	98.84	98.84	98.87	98.83	98.81	98.81	98.81	98.81	98.88	98.92	98.97	98.94	98.94	98.94	98.94	98.96	98.96	100	100	100	100	100	99.03
46	52_AHYD	98.79	98.79	98.79	98.79	98.79	98.79	98.79	98.83	98.81	98.82	98.82	98.83	98.82	98.8	98.83	98.83	98.83	98.83	98.82	98.79	98.79	98.79	98.79	98.82	98.85	98.84	98.84	98.87	98.83	98.81	98.81	98.81	98.81	98.89	98.93	98.97	98.94	98.94	98.94	98.94	98.96	98.96	100	100	100	100	100	99.03
47	50_AHYD	98.78	98.79	98.79	98.79	98.79	98.79	98.79	98.83	98.81	98.82	98.82	98.83	98.82	98.8	98.83	98.83	98.83	98.83	98.82	98.79	98.79	98.79	98.79	98.82	98.85	98.84	98.84	98.87	98.83	98.81	98.81	98.81	98.81	98.88	98.93	98.97	98.94	98.94	98.95	98.94	98.96	98.96	100	100	100	100	100	99.03
48	AH10	98.83	98.84	98.84	98.84	98.84	98.84	98.84	98.87	98.85	98.87	98.87	98.88	98.87	98.85	98.88	98.87	98.87	98.88	98.87	98.84	98.84	98.84	98.83	98.86	98.88	98.89	98.89	98.9	98.87	98.85	98.83	98.83	98.83	98.93	98.94	99.01	98.97	98.97	98.97	98.97	98.98	98.95	99.03	99.03	99.03	99.03	99.03	100
49	TN_97_08	98.82	98.82	98.82	98.82	98.82	98.82	98.82	98.83	98.82	98.83	98.84	98.84	98.83	98.81	98.83	98.83	98.83	98.83	98.83	98.82	98.82	98.8	98.82	98.85	98.83	98.83	98.83	98.86	98.83	98.8	98.79	98.79	98.79	98.87	98.91	98.94	98.94	98.94	98.94	98.94	98.97	98.95	99.04	99.04	99.04	99.04	99.04	99.04
50	FDAARGOS_78	98.82	98.82	98.82	98.82	98.82	98.82	98.82	98.86	98.84	98.86	98.86	98.86	98.86	98.83	98.86	98.86	98.86	98.86	98.86	98.82	98.82	98.82	98.82	98.85	98.87	98.88	98.88	98.89	98.85	98.85	98.84	98.84	98.84	98.92	98.96	98.99	98.96	98.96	98.97	98.96	98.97	98.95	99.02	99.02	99.02	99.02	99.02	99.06
51	226	98.85	98.86	98.86	98.86	98.86	98.86	98.86	98.89	98.87	98.89	98.9	98.9	98.89	98.87	98.89	98.89	98.89	98.89	98.89	98.86	98.85	98.86	98.85	98.89	98.9	98.91	98.91	98.92	98.87	98.87	98.87	98.87	98.87	98.93	98.99	99.01	98.96	98.96	98.97	98.96	98.99	98.88	98.94	98.94	98.94	98.94	98.94	98.97
52	M013	98.8	98.8	98.8	98.8	98.8	98.8	98.8	98.84	98.82	98.84	98.84	98.84	98.84	98.81	98.84	98.84	98.84	98.84	98.84	98.8	98.8	98.8	98.8	98.83	98.84	98.85	98.85	98.85	98.82	98.89	98.9	98.9	98.9	98.88	98.9	98.9	98.89	98.89	98.89	98.89	98.89	98.85	98.86	98.86	98.86	98.86	98.86	98.89
53	AD9	98.84	98.84	98.84	98.84	98.84	98.84	98.84	98.88	98.86	98.88	98.88	98.89	98.88	98.86	98.88	98.88	98.88	98.88	98.88	98.84	98.84	98.84	98.84	98.87	98.89	98.9	98.9	98.89	98.86	98.92	98.95	98.95	98.94	98.86	98.85	98.9	98.88	98.88	98.88	98.88	98.87	98.88	98.86	98.86	98.86	98.86	98.86	98.84
54	M023	98.87	98.87	98.87	98.87	98.87	98.87	98.87	98.91	98.89	98.91	98.91	98.91	98.91	98.88	98.91	98.91	98.91	98.91	98.91	98.87	98.87	98.87	98.87	98.9	98.91	98.92	98.92	98.94	98.9	98.9	98.89	98.89	98.89	98.92	98.93	98.97	98.93	98.93	98.93	98.93	98.95	98.83	98.91	98.91	98.91	98.91	98.91	98.96
55	CIP_107985	98.68	98.68	98.68	98.68	98.68	98.68	98.68	98.72	98.7	98.71	98.71	98.72	98.71	98.69	98.72	98.72	98.72	98.72	98.71	98.68	98.68	98.68	98.68	98.71	98.73	98.73	98.73	98.73	98.71	98.74	98.74	98.74	98.74	98.78	98.8	98.76	98.74	98.73	98.74	98.74	98.75	98.65	98.72	98.72	98.72	98.72	98.72	98.73
[truncated: 7 more columns]
