# Supplementary material for: Comparative Genomics of Aeromonas hydrophila Secretion Systems and Mutational Analysis of hcp1 and vgrG1 Genes From T6SS
Source: Front Microbiol. 2019 Jan 9;9:3216. doi: 10.3389/fmicb.2018.03216 (PMC6333679; doi:10.3389/fmicb.2018.03216)
Supplement: Supplementary File 2 — Host-Pathogen interactions. [file Table_2.XLSX]

## Sheet: ORIGINAL
Catfish		Bacteria
NCBI annotation	Host_New_ID	Pathogen_New_ID	secretion system	ncbi annotation
double-stranded RNA-binding protein Staufen homolog 2 isoform X1	XP_017308480.1	WP_005305690.1	T4P_pilM	MULTISPECIES: cell division protein FtsA
double-stranded RNA-binding protein Staufen homolog 2 isoform X1	XP_017308481.1
double-stranded RNA-binding protein Staufen homolog 2 isoform X2	XP_017308482.1
double-stranded RNA-binding protein Staufen homolog 2 isoform X3	XP_017308483.1
double-stranded RNA-binding protein Staufen homolog 2 isoform X4	XP_017308485.1
tubulointerstitial nephritis antigen-like	XP_017309833.1	WP_005307308.1	T3SS_sctN	MULTISPECIES: transcription termination factor Rho
WD repeat-containing protein 59 isoform X1	XP_017321642.1
WD repeat-containing protein 59 isoform X2	XP_017321644.1
WD repeat-containing protein 59 isoform X3	XP_017321645.1
WD repeat-containing protein 59 isoform X4	XP_017321646.1
WD repeat-containing protein 59 isoform X5	XP_017321647.1
Golgi reassembly-stacking protein 2	XP_017334859.1
serine/arginine-rich splicing factor 3	XP_017352139.1	WP_010634619.1	Tad_tadZ	MULTISPECIES: chromosome partitioning protein ParA
ADP-ribosylation factor-like protein 5A	NP_001187299.1	WP_011705280.1	Flg_sctQ_FLG	MULTISPECIES: flagellar motor switch protein FliN
guanine nucleotide-binding protein subunit beta-2-like 1	NP_001187435.1
protein dpy-30 homolog	NP_001187634.1
ADP-ribosylation factor 1-like	XP_017307293.1
DENN domain-containing protein 3 isoform X1	XP_017310098.1
DENN domain-containing protein 3 isoform X2	XP_017310099.1
protein dpy-30 homolog isoform X1	XP_017312283.1
protein dpy-30 homolog isoform X2	XP_017312284.1
translationally-controlled tumor protein	XP_017312965.1
interferon regulatory factor 2-like isoform X1	XP_017319556.1
interferon regulatory factor 2-like isoform X1	XP_017319557.1
general vesicular transport factor p115	XP_017320401.1
ADP-ribosylation factor 2	XP_017320555.1
ADP-ribosylation factor 2	XP_017320556.1
exosome component 10	XP_017322612.1
ADP-ribosylation factor 1	XP_017327156.1
ADP-ribosylation factor 1	XP_017327157.1
guanine nucleotide-binding protein subunit beta-2-like 1	XP_017329153.1
interferon regulatory factor 2-like isoform X1	XP_017329171.1
interferon regulatory factor 2-like isoform X2	XP_017329172.1
interferon regulatory factor 2-like isoform X3	XP_017329174.1
interferon regulatory factor 2-like isoform X4	XP_017329175.1
WAS/WASL-interacting protein family member 1-like	XP_017337820.1
WAS/WASL-interacting protein family member 1-like	XP_017337821.1
WAS/WASL-interacting protein family member 1-like	XP_017337822.1
ubiquitin-related modifier 1 isoform X1	XP_017345551.1
ubiquitin-related modifier 1 isoform X2	XP_017345552.1
BTB/POZ domain-containing protein 9 isoform X1	XP_017319679.1	WP_011705712.1	T6SSi_tssB	MULTISPECIES: type VI secretion protein
BTB/POZ domain-containing protein 9 isoform X2	XP_017319680.1
serine/threonine-protein phosphatase 4 regulatory subunit 1 isoform X1	XP_017334098.1
serine/threonine-protein phosphatase 4 regulatory subunit 1 isoform X2	XP_017334107.1
vacuolar protein sorting-associated protein 35 isoform X1	XP_017314683.1	WP_011705715.1	T6SSi_tssF	type VI secretion protein
vacuolar protein sorting-associated protein 35 isoform X2	XP_017314684.1
protein fem-1 homolog B	XP_017341560.1
serine/arginine-rich splicing factor 3	XP_017352139.1	WP_011705992.1	Tad_tadZ	MULTISPECIES: septum site-determining protein MinD
annexin A6	NP_001187255.1	WP_011706550.1	T4P_pilT_pilU	MULTISPECIES: twitching motility protein PilT
annexin A6 isoform X1	XP_017340019.1
nuclear factor NF-kappa-B p105 subunit	XP_017345125.1	WP_011706583.1	T1SS_abc	lipid A export permease/ATP-binding protein MsbA
annexin A6	NP_001187255.1	WP_011707389.1	T4P_pilT_pilU	MULTISPECIES: twitching motility protein PilT
annexin A6 isoform X1	XP_017340019.1
zinc fingers and homeoboxes protein 1-like	XP_017308678.1	WP_011707916.1	Tad_tadZ	MULTISPECIES: cobyric acid synthase CobQ
actin-like	XP_017309299.1
actin-like	XP_017311386.1
actin, cytoplasmic 1	XP_017312989.1
zinc finger E-box-binding homeobox 2-like	XP_017325737.1
26S proteasome non-ATPase regulatory subunit 4	XP_017336723.1
zinc finger E-box-binding homeobox 2-like isoform X1	XP_017337530.1
zinc finger E-box-binding homeobox 2-like isoform X2	XP_017337531.1
zinc finger E-box-binding homeobox 2-like isoform X3	XP_017337532.1
zinc finger E-box-binding homeobox 2-like isoform X4	XP_017337533.1
zinc finger E-box-binding homeobox 2-like isoform X5	XP_017337534.1
zinc finger E-box-binding homeobox 2-like isoform X6	XP_017337536.1
zinc finger E-box-binding homeobox 2-like isoform X7	XP_017337537.1
annexin A6	NP_001187255.1	WP_016349336.1	T2SS_gspE	MULTISPECIES: type II secretion system protein GspE
annexin A6 isoform X1	XP_017340019.1
nuclear factor NF-kappa-B p105 subunit	XP_017345125.1	WP_016349337.1	T2SS_gspF	type II secretion system protein GspF
annexin A6	NP_001187255.1	WP_016350152.1	Tad_tadA	flp pilus assembly protein FlpF
annexin A6 isoform X1	XP_017340019.1
annexin A6	NP_001187255.1	WP_016351972.1	T4P_pilT_pilU	twitching motility protein PilU
annexin A6 isoform X1	XP_017340019.1
annexin A6	NP_001187255.1	WP_016352168.1	T4P_pilB	type IV-A pilus assembly ATPase PilB
annexin A6 isoform X1	XP_017340019.1
vimentin-type intermediate filament-associated coiled-coil protein	XP_017334235.1	WP_016352169.1	T4P_pilC	type 4 fimbrial assembly protein PilC
filamin-A isoform X1	XP_017342255.1	WP_016352170.1	T4P_pilD	prepilin peptidase
filamin-A isoform X3	XP_017342257.1
ADP-ribosylation factor-like protein 5A	NP_001187299.1	WP_017409386.1	Flg_sctQ_FLG	flagellar motor switch protein FliN
guanine nucleotide-binding protein subunit beta-2-like 1	NP_001187435.1
protein dpy-30 homolog	NP_001187634.1
ADP-ribosylation factor 1-like	XP_017307293.1
DENN domain-containing protein 3 isoform X1	XP_017310098.1
DENN domain-containing protein 3 isoform X2	XP_017310099.1
protein dpy-30 homolog isoform X1	XP_017312283.1
protein dpy-30 homolog isoform X2	XP_017312284.1
translationally-controlled tumor protein	XP_017312965.1
interferon regulatory factor 2-like isoform X1	XP_017319556.1
interferon regulatory factor 2-like isoform X1	XP_017319557.1
general vesicular transport factor p115	XP_017320401.1
ADP-ribosylation factor 2	XP_017320555.1
ADP-ribosylation factor 2	XP_017320556.1
exosome component 10	XP_017322612.1
ADP-ribosylation factor 1	XP_017327156.1
ADP-ribosylation factor 1	XP_017327157.1
guanine nucleotide-binding protein subunit beta-2-like 1	XP_017329153.1
interferon regulatory factor 2-like isoform X1	XP_017329171.1
interferon regulatory factor 2-like isoform X2	XP_017329172.1
interferon regulatory factor 2-like isoform X3	XP_017329174.1
interferon regulatory factor 2-like isoform X4	XP_017329175.1
WAS/WASL-interacting protein family member 1-like	XP_017337820.1
WAS/WASL-interacting protein family member 1-like	XP_017337821.1
WAS/WASL-interacting protein family member 1-like	XP_017337822.1
ubiquitin-related modifier 1 isoform X1	XP_017345551.1
ubiquitin-related modifier 1 isoform X2	XP_017345552.1
protein BRICK1	NP_001187555.1	WP_017409402.1	Flg_flgC	MULTISPECIES: flagellar basal body rod protein FlgC
guanine nucleotide-binding protein G(i) subunit alpha-1	NP_001187266.1	WP_017409406.1	Flg_flgC	flagellar basal body rod protein FlgG
guanine nucleotide-binding protein G(k) subunit alpha	XP_017324013.1
guanine nucleotide-binding protein G(k) subunit alpha	XP_017324014.1
guanine nucleotide-binding protein G(k) subunit alpha	XP_017324015.1
guanine nucleotide-binding protein G(i) subunit alpha-1 isoform X1	XP_017328773.1
guanine nucleotide-binding protein G(i) subunit alpha-1	XP_017349844.1
nuclear factor NF-kappa-B p105 subunit	XP_017345125.1	WP_017411057.1	T6SSi_evpJ	MULTISPECIES: membrane protein
serine/threonine-protein kinase TBK1 isoform X1	XP_017349490.1	WP_029300154.1	T3SS_sctU	EscU/YscU/HrcU family type III secretion system export apparatus switch protein
serine/threonine-protein kinase TBK1 isoform X1	XP_017349491.1
serine/threonine-protein kinase TBK1 isoform X2	XP_017349492.1
annexin A6	NP_001187255.1	WP_043118275.1	T4P_pilB	MSHA biogenesis protein MshE
annexin A6 isoform X1	XP_017340019.1
G protein pathway suppressor 2	NP_001188204.1	WP_043119325.1	T4P_pilQ	pilus assembly protein PilQ
msx2-interacting protein-like	XP_017305769.1
kinesin-like protein KIF1C	XP_017315630.1
G protein pathway suppressor 2-like isoform X1	XP_017315751.1
G protein pathway suppressor 2-like isoform X1	XP_017315752.1
G protein pathway suppressor 2-like isoform X1	XP_017315753.1
G protein pathway suppressor 2-like isoform X2	XP_017315754.1
G protein pathway suppressor 2 isoform X1	XP_017326480.1
G protein pathway suppressor 2 isoform X2	XP_017326481.1
phosphatidylinositol 3,4,5-trisphosphate 5-phosphatase 1 isoform X1	XP_017335757.1
phosphatidylinositol 3,4,5-trisphosphate 5-phosphatase 1 isoform X2	XP_017335758.1
phosphatidylinositol 3,4,5-trisphosphate 5-phosphatase 1 isoform X3	XP_017335759.1
ADP-ribosylation factor-binding protein GGA1	XP_017337660.1
LOW QUALITY PROTEIN: kinesin-like protein KIF1C	XP_017342091.1
isochorismatase domain-containing protein 1	XP_017345373.1
vimentin A2-like isoform X1	XP_017351587.1
vimentin A2-like isoform X2	XP_017351588.1
protein BRICK1	NP_001187555.1	WP_043121750.1	Flg_flgC	flagellar basal body rod protein FlgC
PH and SEC7 domain-containing protein 2-like	XP_017330662.1	WP_043123793.1	T3SS_sctJ	EscJ/YscJ/HrcJ family type III secretion inner membrane ring protein
PH and SEC7 domain-containing protein 3-like isoform X1	XP_017344601.1
PH and SEC7 domain-containing protein 3-like isoform X2	XP_017344602.1
PH and SEC7 domain-containing protein 3-like isoform X3	XP_017344603.1
cyclin-L1 isoform X1	XP_017321224.1	WP_043123827.1	T3SS_sctQ	type III secretion system protein
cyclin-L1 isoform X2	XP_017321225.1
cyclin-L1-like	XP_017327249.1
polypyrimidine tract-binding protein 1	XP_017333224.1
polypyrimidine tract-binding protein 1-like	XP_017346637.1
voltage-dependent P/Q-type calcium channel subunit alpha-1A-like	XP_017313884.1	WP_043123830.1	T3SS_sctR	EscR/YscR/HrcR family type III secretion system export apparatus protein
voltage-dependent P/Q-type calcium channel subunit alpha-1A-like	XP_017314486.1
voltage-dependent R-type calcium channel subunit alpha-1E-like, partial	XP_017322743.1
voltage-dependent R-type calcium channel subunit alpha-1E-like	XP_017322822.1
voltage-dependent P/Q-type calcium channel subunit alpha-1A-like isoform X1	XP_017338937.1
voltage-dependent P/Q-type calcium channel subunit alpha-1A-like isoform X2	XP_017338946.1
voltage-dependent P/Q-type calcium channel subunit alpha-1A-like	XP_017341097.1
S-adenosylmethionine synthase	XP_017306691.1
S-adenosylmethionine synthase-like isoform X2	XP_017319905.1	WP_043123832.1	T3SS_sctT	EscT/YscT/HrcT family type III secretion system export apparatus protein
S-adenosylmethionine synthase-like isoform X1	XP_017343767.1
S-adenosylmethionine synthase-like isoform X2	XP_017343768.1
S-adenosylmethionine synthase-like	XP_017345198.1
unconventional myosin-XVIIIa-like isoform X1	XP_017344431.1	WP_043124302.1	Flg_sctU_FLG	flagellar biosynthesis protein FlhB
unconventional myosin-XVIIIa-like isoform X1	XP_017344432.1
unconventional myosin-XVIIIa-like isoform X1	XP_017344433.1
unconventional myosin-XVIIIa-like isoform X2	XP_017344434.1
unconventional myosin-XVIIIa-like isoform X3	XP_017344435.1
unconventional myosin-XVIIIa-like isoform X4	XP_017344436.1
unconventional myosin-XVIIIa-like isoform X4	XP_017344437.1
unconventional myosin-XVIIIa-like isoform X5	XP_017344439.1
unconventional myosin-XVIIIa-like isoform X6	XP_017344440.1
unconventional myosin-XVIIIa-like isoform X7	XP_017344441.1
unconventional myosin-XVIIIa-like isoform X8	XP_017344442.1
unconventional myosin-XVIIIa-like isoform X9	XP_017344443.1
unconventional myosin-XVIIIa-like isoform X10	XP_017344445.1
unconventional myosin-XVIIIa-like isoform X11	XP_017344446.1
neural cell adhesion molecule 1-like isoform X1	XP_017345638.1
neural cell adhesion molecule 1-like isoform X2	XP_017345639.1
neural cell adhesion molecule 1-like isoform X3	XP_017345640.1
neural cell adhesion molecule 1-like isoform X4	XP_017345641.1
neural cell adhesion molecule 1-like isoform X5	XP_017345642.1
neural cell adhesion molecule 1-like isoform X6	XP_017345643.1
unconventional myosin-XVIIIa-like isoform X1	XP_017346111.1
unconventional myosin-XVIIIa-like isoform X2	XP_017346112.1
unconventional myosin-XVIIIa-like isoform X3	XP_017346113.1
unconventional myosin-XVIIIa-like isoform X4	XP_017346114.1
unconventional myosin-XVIIIa-like isoform X5	XP_017346115.1
unconventional myosin-XVIIIa-like isoform X6	XP_017346116.1
unconventional myosin-XVIIIa-like isoform X7	XP_017346117.1
unconventional myosin-XVIIIa-like isoform X8	XP_017346118.1
unconventional myosin-XVIIIa-like isoform X9	XP_017346119.1
unconventional myosin-XVIIIa-like isoform X10	XP_017346120.1
unconventional myosin-XVIIIa-like isoform X10	XP_017346121.1
unconventional myosin-XVIIIa-like isoform X11	XP_017346122.1
unconventional myosin-XVIIIa-like isoform X12	XP_017346123.1
unconventional myosin-XVIIIa-like isoform X13	XP_017346124.1
unconventional myosin-XVIIIa-like isoform X14	XP_017346125.1
unconventional myosin-XVIIIa-like isoform X15	XP_017346126.1
unconventional myosin-XVIIIa-like isoform X16	XP_017346127.1
neural cell adhesion molecule 1 isoform X1	XP_017348465.1
neural cell adhesion molecule 1 isoform X2	XP_017348466.1
neural cell adhesion molecule 1 isoform X3	XP_017348467.1
neural cell adhesion molecule 1 isoform X4	XP_017348468.1
neural cell adhesion molecule 1 isoform X5	XP_017348469.1
neural cell adhesion molecule 1 isoform X6	XP_017348470.1
neural cell adhesion molecule 1 isoform X7	XP_017348471.1
neural cell adhesion molecule 1 isoform X8	XP_017348472.1
neural cell adhesion molecule 1 isoform X9	XP_017348473.1
neural cell adhesion molecule 1 isoform X10	XP_017348475.1
neural cell adhesion molecule 1 isoform X11	XP_017348476.1
neural cell adhesion molecule 1 isoform X12	XP_017348477.1
neural cell adhesion molecule 1 isoform X13	XP_017348478.1
neural cell adhesion molecule 1 isoform X14	XP_017348479.1
neural cell adhesion molecule 1 isoform X15	XP_017348480.1
neural cell adhesion molecule 1 isoform X16	XP_017348481.1
neural cell adhesion molecule 1 isoform X17	XP_017348482.1
ran-binding protein 3 isoform X1	XP_017351569.1
ran-binding protein 3 isoform X2	XP_017351570.1
ran-binding protein 3 isoform X3	XP_017351571.1
ran-binding protein 3 isoform X4	XP_017351572.1
ran-binding protein 3 isoform X5	XP_017351573.1
eukaryotic translation initiation factor 4E type 3	XP_017342402.1	WP_043124305.1	Flg_sctR_FLG	flagellar biosynthetic protein FliP
eukaryotic translation initiation factor 4E type 3	XP_017342403.1
eukaryotic translation initiation factor 4E type 3	XP_017342402.1	WP_043126821.1	Flg_sctR_FLG	flagellar biosynthetic protein FliP
eukaryotic translation initiation factor 4E type 3	XP_017342403.1
heat shock factor protein 2	XP_017311635.1	WP_043126836.1	Flg_sctJ_FLG	flagellar M-ring protein FliF
growth factor receptor-bound protein 2	NP_001187313.1	WP_043163044.1	T6SSi_tssC	MULTISPECIES: type VI secretion protein
growth factor receptor-bound protein 2	XP_017308916.1
carnitine O-acetyltransferase isoform X1	XP_017315985.1
carnitine O-acetyltransferase isoform X2	XP_017315986.1
carnitine O-acetyltransferase isoform X3	XP_017315987.1
carnitine O-acetyltransferase isoform X3	XP_017315988.1
carnitine O-acetyltransferase-like	XP_017323032.1
growth factor receptor-bound protein 2 isoform X1	XP_017336117.1
carnitine O-acetyltransferase-like	XP_017340681.1
nuclear factor NF-kappa-B p105 subunit	XP_017345125.1	WP_060388858.1	T1SS_abc	peptidase C39
nuclear factor NF-kappa-B p105 subunit	XP_017345125.1	WP_060388860.1	T1SS_abc	peptidase C39
rho GDP-dissociation inhibitor 1	XP_017307360.1	WP_060389534.1	T1SS_abc	multidrug ABC transporter ATP-binding protein
rho GDP-dissociation inhibitor 1	XP_017307369.1
thioredoxin-dependent peroxide reductase, mitochondrial	NP_001188127.1	WP_060389657.1	T6SSi_tssA	type VI secretion-associated protein
T-box transcription factor TBX2b-like	XP_017316175.1
T-box transcription factor TBX3 isoform X1	XP_017316212.1
T-box transcription factor TBX3 isoform X2	XP_017316213.1
T-box transcription factor TBX3 isoform X3	XP_017316214.1
T-box transcription factor TBX20, partial	XP_017317723.1
elongation factor-like GTPase 1	XP_017333918.1
elongation factor-like GTPase 1	XP_017333919.1
elongation factor-like GTPase 1	XP_017333920.1
elongation factor-like GTPase 1	XP_017333921.1
T-box transcription factor TBX2	XP_017346110.1
T-box transcription factor TBX1-A-like isoform X1	XP_017351250.1
T-box transcription factor TBX10-like isoform X2	XP_017351251.1
T-box transcription factor TBX1-like isoform X3	XP_017351252.1
T-box transcription factor TBX1-like isoform X4	XP_017351253.1
T-box transcription factor TBX1-A-like isoform X5	XP_017351254.1
protein C-ets-2	XP_017345256.1	WP_060389659.1	T6SSi_tssH	ClpV1 family T6SS ATPase
PR domain zinc finger protein 1 isoform X1	XP_017351189.1
PR domain zinc finger protein 1 isoform X2	XP_017351190.1
protein CutA homolog isoform X1	XP_017337793.1	WP_060389660.1	T6SSi_tssK	type VI secretion protein
protein CutA homolog isoform X2	XP_017337794.1
osteoclast-stimulating factor 1	NP_001187933.1	WP_060389662.1	T6SSi_tssG	type VI secretion protein
ryanodine receptor 1-like isoform X1	XP_017322026.1	WP_060389666.1	T6SSi_tssI	type IV secretion protein Rhs
ryanodine receptor 1-like isoform X2	XP_017322029.1
ryanodine receptor 1-like isoform X3	XP_017322030.1
ryanodine receptor 1-like isoform X4	XP_017322031.1
ryanodine receptor 1-like isoform X5	XP_017322032.1
ryanodine receptor 1-like isoform X6	XP_017322033.1
ryanodine receptor 1-like isoform X7	XP_017322034.1
ryanodine receptor 1-like isoform X8	XP_017322035.1
ryanodine receptor 1-like isoform X9	XP_017322036.1
ryanodine receptor 1-like isoform X10	XP_017322037.1
ryanodine receptor 1-like isoform X11	XP_017322038.1
kinesin light chain 2	XP_017326779.1
ryanodine receptor 2-like	XP_017331022.1
LOW QUALITY PROTEIN: ryanodine receptor 2	XP_017339435.1
transcription factor 7-like 2 isoform X15	XP_017339493.1
ryanodine receptor 1-like isoform X1	XP_017344262.1
ryanodine receptor 1-like isoform X2	XP_017344263.1
ryanodine receptor 1-like isoform X3	XP_017344264.1
ryanodine receptor 1-like isoform X4	XP_017344265.1
ryanodine receptor 1-like isoform X5	XP_017344266.1
ryanodine receptor 1-like isoform X6	XP_017344267.1
ryanodine receptor 1-like isoform X7	XP_017344268.1
elongation factor 1-delta isoform X1	XP_017313758.1	WP_060389717.1	T1SS_abc	multidrug ABC transporter ATP-binding protein
elongation factor 1-delta isoform X2	XP_017313765.1
elongation factor 1-delta isoform X3	XP_017313772.1
elongation factor 1-delta isoform X4	XP_017313776.1
protein Hook homolog 2	XP_017336380.1
methyltransferase-like protein 9 isoform X1	XP_017339098.1
methyltransferase-like protein 9 isoform X2	XP_017339099.1
methyltransferase-like protein 9 isoform X3	XP_017339100.1
methyltransferase-like protein 9 isoform X4	XP_017339101.1
roundabout homolog 2-like isoform X1	XP_017345105.1
roundabout homolog 2-like isoform X2	XP_017345106.1
roundabout homolog 2-like isoform X3	XP_017345107.1
roundabout homolog 3 isoform X1	XP_017345305.1
roundabout homolog 3 isoform X2	XP_017345306.1
roundabout homolog 2-like isoform X1	XP_017345653.1
roundabout homolog 2-like isoform X2	XP_017345654.1
roundabout homolog 2 isoform X1	XP_017346050.1
roundabout homolog 2 isoform X2	XP_017346051.1
roundabout homolog 2 isoform X3	XP_017346052.1
roundabout homolog 2 isoform X4	XP_017346053.1
roundabout homolog 2 isoform X5	XP_017346054.1
roundabout homolog 2 isoform X6	XP_017346055.1
roundabout homolog 2 isoform X7	XP_017346056.1
elongation factor 1-delta-like isoform X1	XP_017351471.1
elongation factor 1-delta-like isoform X2	XP_017351472.1
elongation factor 1-delta-like isoform X3	XP_017351473.1
elongation factor 1-delta-like isoform X4	XP_017351474.1
elongation factor 1-delta-like isoform X5	XP_017351475.1
elongation factor 1-delta-like isoform X5	XP_017351477.1
elongation factor 1-delta-like isoform X6	XP_017351478.1
desumoylating isopeptidase 1-like isoform X1	XP_017337484.1	WP_060390060.1	T1SS_abc	cysteine/glutathione ABC transporter ATP-binding protein/permease CydC
desumoylating isopeptidase 1-like isoform X2	XP_017337485.1
desumoylating isopeptidase 1-like	XP_017339233.1
rab GDP dissociation inhibitor beta-like	XP_017305445.1	WP_060390083.1	T1SS_mfp	efflux transporter periplasmic adaptor subunit
atypical kinase ADCK3, mitochondrial isoform X1	XP_017305656.1
atypical kinase ADCK3, mitochondrial isoform X2	XP_017305665.1
ribonuclease H1 isoform X1	XP_017312126.1
ribonuclease H1 isoform X2	XP_017312127.1
ribonuclease H1 isoform X2	XP_017312128.1
atypical kinase ADCK3, mitochondrial-like isoform X1	XP_017331776.1
atypical kinase ADCK3, mitochondrial-like isoform X1	XP_017331777.1
atypical kinase ADCK3, mitochondrial-like isoform X2	XP_017331779.1
aarF domain-containing protein kinase 4-like	XP_017346278.1
aarF domain-containing protein kinase 4-like	XP_017346279.1
vimentin A2-like isoform X1	XP_017351587.1
vimentin A2-like isoform X2	XP_017351588.1
DNA-binding protein Ikaros isoform X1	XP_017319163.1	WP_060391003.1	T1SS_abc	ABC transporter ATP-binding protein
DNA-binding protein Ikaros isoform X2	XP_017319164.1
DNA-binding protein Ikaros isoform X3	XP_017319165.1
thyrotroph embryonic factor-like isoform X1	XP_017337124.1
thyrotroph embryonic factor-like isoform X2	XP_017337125.1
thyrotroph embryonic factor-like isoform X1	XP_017339085.1
thyrotroph embryonic factor-like isoform X2	XP_017339086.1
thyrotroph embryonic factor-like isoform X3	XP_017339087.1
thyrotroph embryonic factor-like isoform X4	XP_017339089.1

## Sheet: T1
Catfish		Bacteria
NCBI annotation	Host_New_ID	Pathogen_New_ID	secretion system	ncbi annotation
nuclear factor NF-kappa-B p105 subunit	XP_017345125.1	WP_011706583.1	T1SS_abc	lipid A export permease/ATP-binding protein MsbA
nuclear factor NF-kappa-B p105 subunit	XP_017345125.1	WP_060388858.1	T1SS_abc	peptidase C39
nuclear factor NF-kappa-B p105 subunit	XP_017345125.1	WP_060388860.1	T1SS_abc	peptidase C39
rho GDP-dissociation inhibitor 1	XP_017307360.1	WP_060389534.1	T1SS_abc	multidrug ABC transporter ATP-binding protein
rho GDP-dissociation inhibitor 1	XP_017307369.1
elongation factor 1-delta isoform X1	XP_017313758.1	WP_060389717.1	T1SS_abc	multidrug ABC transporter ATP-binding protein
elongation factor 1-delta isoform X2	XP_017313765.1
elongation factor 1-delta isoform X3	XP_017313772.1
elongation factor 1-delta isoform X4	XP_017313776.1
protein Hook homolog 2	XP_017336380.1
methyltransferase-like protein 9 isoform X1	XP_017339098.1
methyltransferase-like protein 9 isoform X2	XP_017339099.1
methyltransferase-like protein 9 isoform X3	XP_017339100.1
methyltransferase-like protein 9 isoform X4	XP_017339101.1
roundabout homolog 2-like isoform X1	XP_017345105.1
roundabout homolog 2-like isoform X2	XP_017345106.1
roundabout homolog 2-like isoform X3	XP_017345107.1
roundabout homolog 3 isoform X1	XP_017345305.1
roundabout homolog 3 isoform X2	XP_017345306.1
roundabout homolog 2-like isoform X1	XP_017345653.1
roundabout homolog 2-like isoform X2	XP_017345654.1
roundabout homolog 2 isoform X1	XP_017346050.1
roundabout homolog 2 isoform X2	XP_017346051.1
roundabout homolog 2 isoform X3	XP_017346052.1
roundabout homolog 2 isoform X4	XP_017346053.1
roundabout homolog 2 isoform X5	XP_017346054.1
roundabout homolog 2 isoform X6	XP_017346055.1
roundabout homolog 2 isoform X7	XP_017346056.1
elongation factor 1-delta-like isoform X1	XP_017351471.1
elongation factor 1-delta-like isoform X2	XP_017351472.1
elongation factor 1-delta-like isoform X3	XP_017351473.1
elongation factor 1-delta-like isoform X4	XP_017351474.1
elongation factor 1-delta-like isoform X5	XP_017351475.1
elongation factor 1-delta-like isoform X5	XP_017351477.1
elongation factor 1-delta-like isoform X6	XP_017351478.1
desumoylating isopeptidase 1-like isoform X1	XP_017337484.1	WP_060390060.1	T1SS_abc	cysteine/glutathione ABC transporter ATP-binding protein/permease CydC
desumoylating isopeptidase 1-like isoform X2	XP_017337485.1
desumoylating isopeptidase 1-like	XP_017339233.1
rab GDP dissociation inhibitor beta-like	XP_017305445.1	WP_060390083.1	T1SS_mfp	efflux transporter periplasmic adaptor subunit
atypical kinase ADCK3, mitochondrial isoform X1	XP_017305656.1
atypical kinase ADCK3, mitochondrial isoform X2	XP_017305665.1
ribonuclease H1 isoform X1	XP_017312126.1
ribonuclease H1 isoform X2	XP_017312127.1
ribonuclease H1 isoform X2	XP_017312128.1
atypical kinase ADCK3, mitochondrial-like isoform X1	XP_017331776.1
atypical kinase ADCK3, mitochondrial-like isoform X1	XP_017331777.1
atypical kinase ADCK3, mitochondrial-like isoform X2	XP_017331779.1
aarF domain-containing protein kinase 4-like	XP_017346278.1
aarF domain-containing protein kinase 4-like	XP_017346279.1
vimentin A2-like isoform X1	XP_017351587.1
vimentin A2-like isoform X2	XP_017351588.1
DNA-binding protein Ikaros isoform X1	XP_017319163.1	WP_060391003.1	T1SS_abc	ABC transporter ATP-binding protein
DNA-binding protein Ikaros isoform X2	XP_017319164.1
DNA-binding protein Ikaros isoform X3	XP_017319165.1
thyrotroph embryonic factor-like isoform X1	XP_017337124.1
thyrotroph embryonic factor-like isoform X2	XP_017337125.1
thyrotroph embryonic factor-like isoform X1	XP_017339085.1
thyrotroph embryonic factor-like isoform X2	XP_017339086.1
thyrotroph embryonic factor-like isoform X3	XP_017339087.1
thyrotroph embryonic factor-like isoform X4	XP_017339089.1

## Sheet: T2
Catfish		Bacteria
NCBI annotation	Host_New_ID	Pathogen_New_ID	secretion system	ncbi annotation
annexin A6	NP_001187255.1	WP_016349336.1	T2SS_gspE	MULTISPECIES: type II secretion system protein GspE
annexin A6 isoform X1	XP_017340019.1
nuclear factor NF-kappa-B p105 subunit	XP_017345125.1	WP_016349337.1	T2SS_gspF	type II secretion system protein GspF

## Sheet: T4P
Catfish		Bacteria
NCBI annotation	Host_New_ID	Pathogen_New_ID	secretion system	ncbi annotation
double-stranded RNA-binding protein Staufen homolog 2 isoform X1	XP_017308480.1	WP_005305690.1	T4P_pilM	MULTISPECIES: cell division protein FtsA
double-stranded RNA-binding protein Staufen homolog 2 isoform X1	XP_017308481.1
double-stranded RNA-binding protein Staufen homolog 2 isoform X2	XP_017308482.1
double-stranded RNA-binding protein Staufen homolog 2 isoform X3	XP_017308483.1
double-stranded RNA-binding protein Staufen homolog 2 isoform X4	XP_017308485.1
annexin A6	NP_001187255.1	WP_011706550.1	T4P_pilT_pilU	MULTISPECIES: twitching motility protein PilT
annexin A6 isoform X1	XP_017340019.1
annexin A6	NP_001187255.1	WP_011707389.1	T4P_pilT_pilU	MULTISPECIES: twitching motility protein PilT
annexin A6 isoform X1	XP_017340019.1
annexin A6	NP_001187255.1	WP_016351972.1	T4P_pilT_pilU	twitching motility protein PilU
annexin A6 isoform X1	XP_017340019.1
annexin A6	NP_001187255.1	WP_016352168.1	T4P_pilB	type IV-A pilus assembly ATPase PilB
annexin A6 isoform X1	XP_017340019.1
vimentin-type intermediate filament-associated coiled-coil protein	XP_017334235.1	WP_016352169.1	T4P_pilC	type 4 fimbrial assembly protein PilC
filamin-A isoform X1	XP_017342255.1	WP_016352170.1	T4P_pilD	prepilin peptidase
filamin-A isoform X3	XP_017342257.1
G protein pathway suppressor 2	NP_001188204.1	WP_043119325.1	T4P_pilQ	pilus assembly protein PilQ
msx2-interacting protein-like	XP_017305769.1
kinesin-like protein KIF1C	XP_017315630.1
G protein pathway suppressor 2-like isoform X1	XP_017315751.1
G protein pathway suppressor 2-like isoform X1	XP_017315752.1
G protein pathway suppressor 2-like isoform X1	XP_017315753.1
G protein pathway suppressor 2-like isoform X2	XP_017315754.1
G protein pathway suppressor 2 isoform X1	XP_017326480.1
G protein pathway suppressor 2 isoform X2	XP_017326481.1
phosphatidylinositol 3,4,5-trisphosphate 5-phosphatase 1 isoform X1	XP_017335757.1
phosphatidylinositol 3,4,5-trisphosphate 5-phosphatase 1 isoform X2	XP_017335758.1
phosphatidylinositol 3,4,5-trisphosphate 5-phosphatase 1 isoform X3	XP_017335759.1
ADP-ribosylation factor-binding protein GGA1	XP_017337660.1
LOW QUALITY PROTEIN: kinesin-like protein KIF1C	XP_017342091.1
isochorismatase domain-containing protein 1	XP_017345373.1
vimentin A2-like isoform X1	XP_017351587.1
vimentin A2-like isoform X2	XP_017351588.1
annexin A6	NP_001187255.1	WP_043118275.1	T4P_pilB	MSHA biogenesis protein MshE
annexin A6 isoform X1	XP_017340019.1

## Sheet: T3
Catfish		Bacteria
NCBI annotation	Host_New_ID	Pathogen_New_ID	secretion system	ncbi annotation
tubulointerstitial nephritis antigen-like	XP_017309833.1	WP_005307308.1	T3SS_sctN	MULTISPECIES: transcription termination factor Rho
WD repeat-containing protein 59 isoform X1	XP_017321642.1
WD repeat-containing protein 59 isoform X2	XP_017321644.1
WD repeat-containing protein 59 isoform X3	XP_017321645.1
WD repeat-containing protein 59 isoform X4	XP_017321646.1
WD repeat-containing protein 59 isoform X5	XP_017321647.1
Golgi reassembly-stacking protein 2	XP_017334859.1
serine/threonine-protein kinase TBK1 isoform X1	XP_017349490.1	WP_029300154.1	T3SS_sctU	EscU/YscU/HrcU family type III secretion system export apparatus switch protein
serine/threonine-protein kinase TBK1 isoform X1	XP_017349491.1
serine/threonine-protein kinase TBK1 isoform X2	XP_017349492.1
PH and SEC7 domain-containing protein 2-like	XP_017330662.1	WP_043123793.1	T3SS_sctJ	EscJ/YscJ/HrcJ family type III secretion inner membrane ring protein
PH and SEC7 domain-containing protein 3-like isoform X1	XP_017344601.1
PH and SEC7 domain-containing protein 3-like isoform X2	XP_017344602.1
PH and SEC7 domain-containing protein 3-like isoform X3	XP_017344603.1
cyclin-L1 isoform X1	XP_017321224.1	WP_043123827.1	T3SS_sctQ	type III secretion system protein
cyclin-L1 isoform X2	XP_017321225.1
cyclin-L1-like	XP_017327249.1
polypyrimidine tract-binding protein 1	XP_017333224.1
polypyrimidine tract-binding protein 1-like	XP_017346637.1
voltage-dependent P/Q-type calcium channel subunit alpha-1A-like	XP_017313884.1	WP_043123830.1	T3SS_sctR	EscR/YscR/HrcR family type III secretion system export apparatus protein
voltage-dependent P/Q-type calcium channel subunit alpha-1A-like	XP_017314486.1
voltage-dependent R-type calcium channel subunit alpha-1E-like, partial	XP_017322743.1
voltage-dependent R-type calcium channel subunit alpha-1E-like	XP_017322822.1
voltage-dependent P/Q-type calcium channel subunit alpha-1A-like isoform X1	XP_017338937.1
voltage-dependent P/Q-type calcium channel subunit alpha-1A-like isoform X2	XP_017338946.1
voltage-dependent P/Q-type calcium channel subunit alpha-1A-like	XP_017341097.1
S-adenosylmethionine synthase	XP_017306691.1
S-adenosylmethionine synthase-like isoform X2	XP_017319905.1	WP_043123832.1	T3SS_sctT	EscT/YscT/HrcT family type III secretion system export apparatus protein
S-adenosylmethionine synthase-like isoform X1	XP_017343767.1
S-adenosylmethionine synthase-like isoform X2	XP_017343768.1
S-adenosylmethionine synthase-like	XP_017345198.1

## Sheet: FLAGELLA
Catfish		Bacteria
NCBI annotation	Host_New_ID	Pathogen_New_ID	secretion system	ncbi annotation
ADP-ribosylation factor-like protein 5A	NP_001187299.1	WP_011705280.1	Flg_sctQ_FLG	MULTISPECIES: flagellar motor switch protein FliN
guanine nucleotide-binding protein subunit beta-2-like 1	NP_001187435.1
protein dpy-30 homolog	NP_001187634.1					Flg_sctQ_FLG
ADP-ribosylation factor 1-like	XP_017307293.1					Flg_flgC
DENN domain-containing protein 3 isoform X1	XP_017310098.1					Flg_sctU_FLG
DENN domain-containing protein 3 isoform X2	XP_017310099.1					Flg_sctR_FLG
protein dpy-30 homolog isoform X1	XP_017312283.1
protein dpy-30 homolog isoform X2	XP_017312284.1					Flg_sctJ_FLG
translationally-controlled tumor protein	XP_017312965.1
interferon regulatory factor 2-like isoform X1	XP_017319556.1
interferon regulatory factor 2-like isoform X1	XP_017319557.1
general vesicular transport factor p115	XP_017320401.1
ADP-ribosylation factor 2	XP_017320555.1
ADP-ribosylation factor 2	XP_017320556.1
exosome component 10	XP_017322612.1
ADP-ribosylation factor 1	XP_017327156.1
ADP-ribosylation factor 1	XP_017327157.1
guanine nucleotide-binding protein subunit beta-2-like 1	XP_017329153.1
interferon regulatory factor 2-like isoform X1	XP_017329171.1
interferon regulatory factor 2-like isoform X2	XP_017329172.1
interferon regulatory factor 2-like isoform X3	XP_017329174.1
interferon regulatory factor 2-like isoform X4	XP_017329175.1
WAS/WASL-interacting protein family member 1-like	XP_017337820.1
WAS/WASL-interacting protein family member 1-like	XP_017337821.1
WAS/WASL-interacting protein family member 1-like	XP_017337822.1
ubiquitin-related modifier 1 isoform X1	XP_017345551.1
ubiquitin-related modifier 1 isoform X2	XP_017345552.1
ADP-ribosylation factor-like protein 5A	NP_001187299.1	WP_017409386.1	Flg_sctQ_FLG	flagellar motor switch protein FliN
guanine nucleotide-binding protein subunit beta-2-like 1	NP_001187435.1
protein dpy-30 homolog	NP_001187634.1
ADP-ribosylation factor 1-like	XP_017307293.1
DENN domain-containing protein 3 isoform X1	XP_017310098.1
DENN domain-containing protein 3 isoform X2	XP_017310099.1
protein dpy-30 homolog isoform X1	XP_017312283.1
protein dpy-30 homolog isoform X2	XP_017312284.1
translationally-controlled tumor protein	XP_017312965.1
interferon regulatory factor 2-like isoform X1	XP_017319556.1
interferon regulatory factor 2-like isoform X1	XP_017319557.1
general vesicular transport factor p115	XP_017320401.1
ADP-ribosylation factor 2	XP_017320555.1
ADP-ribosylation factor 2	XP_017320556.1
exosome component 10	XP_017322612.1
ADP-ribosylation factor 1	XP_017327156.1
ADP-ribosylation factor 1	XP_017327157.1
guanine nucleotide-binding protein subunit beta-2-like 1	XP_017329153.1
interferon regulatory factor 2-like isoform X1	XP_017329171.1
interferon regulatory factor 2-like isoform X2	XP_017329172.1
interferon regulatory factor 2-like isoform X3	XP_017329174.1
interferon regulatory factor 2-like isoform X4	XP_017329175.1
WAS/WASL-interacting protein family member 1-like	XP_017337820.1
WAS/WASL-interacting protein family member 1-like	XP_017337821.1
WAS/WASL-interacting protein family member 1-like	XP_017337822.1
ubiquitin-related modifier 1 isoform X1	XP_017345551.1
ubiquitin-related modifier 1 isoform X2	XP_017345552.1
protein BRICK1	NP_001187555.1	WP_017409402.1	Flg_flgC	MULTISPECIES: flagellar basal body rod protein FlgC
guanine nucleotide-binding protein G(i) subunit alpha-1	NP_001187266.1	WP_017409406.1	Flg_flgC	flagellar basal body rod protein FlgG
guanine nucleotide-binding protein G(k) subunit alpha	XP_017324013.1
guanine nucleotide-binding protein G(k) subunit alpha	XP_017324014.1
guanine nucleotide-binding protein G(k) subunit alpha	XP_017324015.1
guanine nucleotide-binding protein G(i) subunit alpha-1 isoform X1	XP_017328773.1
guanine nucleotide-binding protein G(i) subunit alpha-1	XP_017349844.1
unconventional myosin-XVIIIa-like isoform X1	XP_017344431.1	WP_043124302.1	Flg_sctU_FLG	flagellar biosynthesis protein FlhB
unconventional myosin-XVIIIa-like isoform X1	XP_017344432.1
unconventional myosin-XVIIIa-like isoform X1	XP_017344433.1
unconventional myosin-XVIIIa-like isoform X2	XP_017344434.1
unconventional myosin-XVIIIa-like isoform X3	XP_017344435.1
unconventional myosin-XVIIIa-like isoform X4	XP_017344436.1
unconventional myosin-XVIIIa-like isoform X4	XP_017344437.1
unconventional myosin-XVIIIa-like isoform X5	XP_017344439.1
unconventional myosin-XVIIIa-like isoform X6	XP_017344440.1
unconventional myosin-XVIIIa-like isoform X7	XP_017344441.1
unconventional myosin-XVIIIa-like isoform X8	XP_017344442.1
unconventional myosin-XVIIIa-like isoform X9	XP_017344443.1
unconventional myosin-XVIIIa-like isoform X10	XP_017344445.1
unconventional myosin-XVIIIa-like isoform X11	XP_017344446.1
neural cell adhesion molecule 1-like isoform X1	XP_017345638.1
neural cell adhesion molecule 1-like isoform X2	XP_017345639.1
neural cell adhesion molecule 1-like isoform X3	XP_017345640.1
neural cell adhesion molecule 1-like isoform X4	XP_017345641.1
neural cell adhesion molecule 1-like isoform X5	XP_017345642.1
neural cell adhesion molecule 1-like isoform X6	XP_017345643.1
unconventional myosin-XVIIIa-like isoform X1	XP_017346111.1
unconventional myosin-XVIIIa-like isoform X2	XP_017346112.1
unconventional myosin-XVIIIa-like isoform X3	XP_017346113.1
unconventional myosin-XVIIIa-like isoform X4	XP_017346114.1
unconventional myosin-XVIIIa-like isoform X5	XP_017346115.1
unconventional myosin-XVIIIa-like isoform X6	XP_017346116.1
unconventional myosin-XVIIIa-like isoform X7	XP_017346117.1
unconventional myosin-XVIIIa-like isoform X8	XP_017346118.1
unconventional myosin-XVIIIa-like isoform X9	XP_017346119.1
unconventional myosin-XVIIIa-like isoform X10	XP_017346120.1
unconventional myosin-XVIIIa-like isoform X10	XP_017346121.1
unconventional myosin-XVIIIa-like isoform X11	XP_017346122.1
unconventional myosin-XVIIIa-like isoform X12	XP_017346123.1
unconventional myosin-XVIIIa-like isoform X13	XP_017346124.1
unconventional myosin-XVIIIa-like isoform X14	XP_017346125.1
unconventional myosin-XVIIIa-like isoform X15	XP_017346126.1
unconventional myosin-XVIIIa-like isoform X16	XP_017346127.1
neural cell adhesion molecule 1 isoform X1	XP_017348465.1
neural cell adhesion molecule 1 isoform X2	XP_017348466.1
neural cell adhesion molecule 1 isoform X3	XP_017348467.1
neural cell adhesion molecule 1 isoform X4	XP_017348468.1
neural cell adhesion molecule 1 isoform X5	XP_017348469.1
neural cell adhesion molecule 1 isoform X6	XP_017348470.1
neural cell adhesion molecule 1 isoform X7	XP_017348471.1
neural cell adhesion molecule 1 isoform X8	XP_017348472.1
neural cell adhesion molecule 1 isoform X9	XP_017348473.1
neural cell adhesion molecule 1 isoform X10	XP_017348475.1
neural cell adhesion molecule 1 isoform X11	XP_017348476.1
neural cell adhesion molecule 1 isoform X12	XP_017348477.1
neural cell adhesion molecule 1 isoform X13	XP_017348478.1
neural cell adhesion molecule 1 isoform X14	XP_017348479.1
neural cell adhesion molecule 1 isoform X15	XP_017348480.1
neural cell adhesion molecule 1 isoform X16	XP_017348481.1
neural cell adhesion molecule 1 isoform X17	XP_017348482.1
ran-binding protein 3 isoform X1	XP_017351569.1
ran-binding protein 3 isoform X2	XP_017351570.1
ran-binding protein 3 isoform X3	XP_017351571.1
ran-binding protein 3 isoform X4	XP_017351572.1
ran-binding protein 3 isoform X5	XP_017351573.1
eukaryotic translation initiation factor 4E type 3	XP_017342402.1	WP_043124305.1	Flg_sctR_FLG	flagellar biosynthetic protein FliP
eukaryotic translation initiation factor 4E type 3	XP_017342403.1
eukaryotic translation initiation factor 4E type 3	XP_017342402.1	WP_043126821.1	Flg_sctR_FLG	flagellar biosynthetic protein FliP
eukaryotic translation initiation factor 4E type 3	XP_017342403.1
heat shock factor protein 2	XP_017311635.1	WP_043126836.1	Flg_sctJ_FLG	flagellar M-ring protein FliF
protein BRICK1	NP_001187555.1	WP_043121750.1	Flg_flgC	flagellar basal body rod protein FlgC

## Sheet: T6
Catfish		Bacteria
NCBI annotation	Host_New_ID	Pathogen_New_ID	secretion system	ncbi annotation
BTB/POZ domain-containing protein 9 isoform X1	XP_017319679.1	WP_011705712.1	T6SSi_tssB	MULTISPECIES: type VI secretion protein
BTB/POZ domain-containing protein 9 isoform X2	XP_017319680.1
serine/threonine-protein phosphatase 4 regulatory subunit 1 isoform X1	XP_017334098.1
serine/threonine-protein phosphatase 4 regulatory subunit 1 isoform X2	XP_017334107.1
vacuolar protein sorting-associated protein 35 isoform X1	XP_017314683.1	WP_011705715.1	T6SSi_tssF	type VI secretion protein
vacuolar protein sorting-associated protein 35 isoform X2	XP_017314684.1
protein fem-1 homolog B	XP_017341560.1
nuclear factor NF-kappa-B p105 subunit	XP_017345125.1	WP_017411057.1	T6SSi_evpJ	MULTISPECIES: membrane protein
growth factor receptor-bound protein 2	NP_001187313.1	WP_043163044.1	T6SSi_tssC	MULTISPECIES: type VI secretion protein
growth factor receptor-bound protein 2	XP_017308916.1
carnitine O-acetyltransferase isoform X1	XP_017315985.1
carnitine O-acetyltransferase isoform X2	XP_017315986.1
carnitine O-acetyltransferase isoform X3	XP_017315987.1
carnitine O-acetyltransferase isoform X3	XP_017315988.1
carnitine O-acetyltransferase-like	XP_017323032.1
growth factor receptor-bound protein 2 isoform X1	XP_017336117.1
carnitine O-acetyltransferase-like	XP_017340681.1
thioredoxin-dependent peroxide reductase, mitochondrial	NP_001188127.1	WP_060389657.1	T6SSi_tssA	type VI secretion-associated protein
T-box transcription factor TBX2b-like	XP_017316175.1
T-box transcription factor TBX3 isoform X1	XP_017316212.1
T-box transcription factor TBX3 isoform X2	XP_017316213.1
T-box transcription factor TBX3 isoform X3	XP_017316214.1
T-box transcription factor TBX20, partial	XP_017317723.1
elongation factor-like GTPase 1	XP_017333918.1
elongation factor-like GTPase 1	XP_017333919.1
elongation factor-like GTPase 1	XP_017333920.1
elongation factor-like GTPase 1	XP_017333921.1
T-box transcription factor TBX2	XP_017346110.1
T-box transcription factor TBX1-A-like isoform X1	XP_017351250.1
T-box transcription factor TBX10-like isoform X2	XP_017351251.1
T-box transcription factor TBX1-like isoform X3	XP_017351252.1
T-box transcription factor TBX1-like isoform X4	XP_017351253.1
T-box transcription factor TBX1-A-like isoform X5	XP_017351254.1
protein C-ets-2	XP_017345256.1	WP_060389659.1	T6SSi_tssH	ClpV1 family T6SS ATPase
PR domain zinc finger protein 1 isoform X1	XP_017351189.1
PR domain zinc finger protein 1 isoform X2	XP_017351190.1
protein CutA homolog isoform X1	XP_017337793.1	WP_060389660.1	T6SSi_tssK	type VI secretion protein
protein CutA homolog isoform X2	XP_017337794.1
osteoclast-stimulating factor 1	NP_001187933.1	WP_060389662.1	T6SSi_tssG	type VI secretion protein
ryanodine receptor 1-like isoform X1	XP_017322026.1	WP_060389666.1	T6SSi_tssI	type IV secretion protein Rhs
ryanodine receptor 1-like isoform X2	XP_017322029.1
ryanodine receptor 1-like isoform X3	XP_017322030.1
ryanodine receptor 1-like isoform X4	XP_017322031.1
ryanodine receptor 1-like isoform X5	XP_017322032.1
ryanodine receptor 1-like isoform X6	XP_017322033.1
ryanodine receptor 1-like isoform X7	XP_017322034.1
ryanodine receptor 1-like isoform X8	XP_017322035.1
ryanodine receptor 1-like isoform X9	XP_017322036.1
ryanodine receptor 1-like isoform X10	XP_017322037.1
ryanodine receptor 1-like isoform X11	XP_017322038.1
kinesin light chain 2	XP_017326779.1
ryanodine receptor 2-like	XP_017331022.1
LOW QUALITY PROTEIN: ryanodine receptor 2	XP_017339435.1
transcription factor 7-like 2 isoform X15	XP_017339493.1
ryanodine receptor 1-like isoform X1	XP_017344262.1
ryanodine receptor 1-like isoform X2	XP_017344263.1
ryanodine receptor 1-like isoform X3	XP_017344264.1
ryanodine receptor 1-like isoform X4	XP_017344265.1
ryanodine receptor 1-like isoform X5	XP_017344266.1
ryanodine receptor 1-like isoform X6	XP_017344267.1
ryanodine receptor 1-like isoform X7	XP_017344268.1

## Sheet: TAD
Catfish		Bacteria
NCBI annotation	Host_New_ID	Pathogen_New_ID	secretion system	ncbi annotation
serine/arginine-rich splicing factor 3	XP_017352139.1	WP_010634619.1	Tad_tadZ	MULTISPECIES: chromosome partitioning protein ParA
serine/arginine-rich splicing factor 3	XP_017352139.1	WP_011705992.1	Tad_tadZ	MULTISPECIES: septum site-determining protein MinD
zinc fingers and homeoboxes protein 1-like	XP_017308678.1	WP_011707916.1	Tad_tadZ	MULTISPECIES: cobyric acid synthase CobQ
actin-like	XP_017309299.1
actin-like	XP_017311386.1
actin, cytoplasmic 1	XP_017312989.1
zinc finger E-box-binding homeobox 2-like	XP_017325737.1
26S proteasome non-ATPase regulatory subunit 4	XP_017336723.1
zinc finger E-box-binding homeobox 2-like isoform X1	XP_017337530.1
zinc finger E-box-binding homeobox 2-like isoform X2	XP_017337531.1
zinc finger E-box-binding homeobox 2-like isoform X3	XP_017337532.1
zinc finger E-box-binding homeobox 2-like isoform X4	XP_017337533.1
zinc finger E-box-binding homeobox 2-like isoform X5	XP_017337534.1
zinc finger E-box-binding homeobox 2-like isoform X6	XP_017337536.1
zinc finger E-box-binding homeobox 2-like isoform X7	XP_017337537.1
annexin A6	NP_001187255.1	WP_016350152.1	Tad_tadA	flp pilus assembly protein FlpF
annexin A6 isoform X1	XP_017340019.1
